# Supplementary material for: Biodiversity of Mineral Nutrient and Trace Element Accumulation in Arabidopsis thaliana
Source: PLoS One. 2012 Apr 27;7(4):e35121. doi: 10.1371/journal.pone.0035121 (PMC3338729; doi:10.1371/journal.pone.0035121)
Supplement: Table S1 — Lists of the five highest and lowest accumulating accessions in each experiment for each element, with the average concentration (PPM) of the accession in that experiment. Confirmed accessions are indicated in bold. For leaves, confirmed accessions are those that are in the highest/lowest five accessions in at least two of the three experiments. Accessions appearing on the lists in all three experiments are highlighted in grey. For seeds, confirmed accessions are those that were either high or low in the seed confirmation experiment (Table S2). Lines that were in the seed confirmation experiment that didn’t confirm are noted with italics. (XLSX) [file pone.0035121.s001.xlsx]

## Sheet: Li
root.hydro.Line	root.hydro.PPM	shoot.hydro.Line	shoot.hydro.PPM	soil.leaf.1.Line	soil.leaf.1.PPM	soil.leaf.Line	soil.leaf.PPM	seed.Line	seed.PPM
Edi.0	1.485	Rennes.11	0.163333	Br.0	9.00029	NFA.8	9.44487	Bur.0	3.36919
Spr1.2	1.46	Kin.0	0.15	Se.0	8.58851	Lp2.2	9.06489	Var2.6	3.32041
Kin.0	1.44667	Pu2.23	0.1475	Ga.0	8.45197	Col.0	9.01691	Bay.0	3.29116
Spr1.6	1.2525	Rmx.A180	0.1475	Tsu.1	8.44658	Lz.0	8.98808	Mz.0	2.65176
Rmx.A180	1.2275	Ws.0	0.1475	Bay.0	8.41124	Sq.8	8.91173	Ler.2	2.6389
Van.0	0.32	Mrk.0	0.0833333	Fab.4	5.1088	Bil.7	5.44745	Eden.1	0.452822
RRS.7	0.31	Bay.0	0.0775	Eden.2	4.99302	Wa.1	5.42278	Mr.0	0.379495
Mr.0	0.255	Ra.0	0.0775	Lov.5	4.84115	Eden.2	5.05784	Goettingen.22	0.376962
Bay.0	0.2425	Tsu.1	0.0775	C24	4.78904	Lov.1	5.03345	Uod.1	0.295695
Ra.0	0.21	Mr.0	0.0633333	Bil.5	4.7724	Lov.5	4.89917	Ull2.3	0.234726

## Sheet: B
root.hydro.Line	root.hydro.PPM	shoot.hydro.Line	shoot.hydro.PPM	soil.leaf.1.Line	soil.leaf.1.PPM	soil.leaf.Line	soil.leaf.PPM	seed.Line	seed.PPM
Ws.2	27.6667	Ws.2	74.5	Sorbo	338.383	Cvi.0	112.552	Sq.8	40.5893
Bor.1	27	Pro.0	73.25	Ws.2	317.07	Rmx.A02	101.303	Mz.0	33.1779
Gy.0	26.3333	Se.0	72	Mz.0	315.51	Col.0	100.494	CIBC17	29.4181
Mz.0	26.25	Bor.1	71	Spr1.2	299.169	CS22621	99.2999	Bor.1	28.8793
Sq.8	26.25	Cvi.0	70.4667	Nok.3	298.388	Pro.0	97.2421	Ler.1	26.8509
Omo2.1	16.3333	Omo2.3	45.3333	C24	185.528	Bil.7	67.1482	NFA.8	10.7453
Rmx.A180	16	KZ1	44.75	Eden.1	185.448	Zdr.6	67.147	Var2.6	10.2707
Omo2.3	15.3333	Eden.1	44	Lov.1	178.905	Eden.2	63.2393	Lp2.6	10.2142
Spr1.2	13.3333	Bil.5	43.25	Lov.5	177.182	C24	61.7986	Kin.0	10.0744
Spr1.6	12.25	Rmx.A180	41.75	Eden.2	143.578	Lov.5	60.8062	Rennes.11	8.98307

## Sheet: Na
root.hydro.Line	root.hydro.PPM	shoot.hydro.Line	shoot.hydro.PPM	soil.leaf.1.Line	soil.leaf.1.PPM	soil.leaf.Line	soil.leaf.PPM	seed.Line	seed.PPM
Spr1.2	4719.67	Knox.10	561.25	Bur.0	2908.49	Bur.0	2395.47	Fab.2	415.614
Rennes.11	3824	RRS.10	447.25	Ts.1	2572.09	Ts.1	2352.5	Ws.2	384.944
Gii.0	3184.75	Tsu.1	416.25	An.1	2138.12	C24	2331.95	Var2.6	368.906
Uod.1	3150.33	Bil.5	384.25	Ga.0	2021.43	Fei.0	1884.19	Fab.4	332.586
Kondara	2883.5	C24	364.5	Tsu.1	1984.61	Br.0	1855.96	Ler.2	314.603
Yo.0	611.25	Sha	177.1	Lov.5	465.798	Wt.5	383.315	Mr.0	25.5316
Gy.0	589	Cvi.0	174.267	Spr1.2	457.465	Cvi.0	351.564	Tamm.27	23.8735
Van.0	578.75	KZ1	158.5	Omo2.1	451.86	Ra.0	350.8	Ms.0	21.7104
NFA.10	557	Wei.0	158	Kas.2	442.093	Mt.0	348.793	Ull2.3	18.2034
Ws.0	464	KZ9	137.667	Fab.2	439.01	KZ1	325.206	Wt.5	13.3259

## Sheet: Mg
root.hydro.Line	root.hydro.PPM	shoot.hydro.Line	shoot.hydro.PPM	soil.leaf.1.Line	soil.leaf.1.PPM	soil.leaf.Line	soil.leaf.PPM	seed.Line	seed.PPM
Mr.0	3032	Pro.0	11561.5	Bay.0	23955.3	Kin.0	16303.8	Bay.0	5295.39
HR5	2993	Sha	11229.1	Ler.2	23176	HR.10	15605.4	Ler.2	5100.17
Wa.1	2879.25	Ws.2	11089.5	Ull2.5	23147.9	Pna.17	15589.3	Gy.0	4966.07
NFA.8	2856.33	Sorbo	10880	Bu.15	22738.5	Omo2.3	15545.6	Bil.7	4843.51
Gy.0	2813.33	Lp2.2	10655	Col.4	22549.1	Col.0	15464.6	Van.0	4840.71
RRS.10	1902.5	Est.1	7914.75	Ll.0	15965.5	Cvi.0	11183.9	Lov.1	3374.04
Bor.1	1830	Cvi.0	7910.07	Cvi.0	15246.3	Bil.5	11156.5	HR.10	3228.2
Spr1.6	1766.25	Zdr.1	7731.25	Bil.5	14997	Lov.5	11143	Tamm.27	3216.89
Ull2.3	1738.5	Pna.17	7625.67	Wa.1	14716.4	Bil.7	10988.5	NFA.10	3172.6
Pna.17	1661.67	Yo.0	7557.75	Bil.7	13612.3	Wa.1	10752.1	Ei.2	2910.97

## Sheet: P
root.hydro.Line	root.hydro.PPM	shoot.hydro.Line	shoot.hydro.PPM	soil.leaf.1.Line	soil.leaf.1.PPM	soil.leaf.Line	soil.leaf.PPM	seed.Line	seed.PPM
KZ9	16483.3	Pro.0	11409	Kas.2	16597.2	Pro.0	10904.7	Goettingen.22	10822.1
Lp2.2	15279.2	Lp2.2	10983.2	Lov.5	15487.7	Bur.0	10756.7	Ra.0	10272.2
Ag.0	14601.3	Zdr.6	10980	Eden.2	14734.4	Lov.5	10502.2	C24	10004.8
Van.0	14521	Ll.0	10870.5	Lov.1	14711.5	KZ1	10330.8	Knox.18	9969.3
Ra.0	14516.5	KZ1	10615	Bil.7	14619.9	Edi.0	10274.4	Var2.1	9954.51
Lov.1	9940.67	Knox.10	7534	Ler.1	9090.87	Sq.8	6973.96	Sorbo	7929.05
Kas.1	9824.75	Ler.1	7355.6	Var2.6	8814.76	Col.0	6962.63	CIBC5	7928.84
Mz.0	9822.75	Goettingen.7	7330	Ts.5	8611.94	Mr.0	6788.66	Ei.2	7910.91
Ms.0	9708.75	Goettingen.22	7065.5	Ler.0	8210.95	Ts.5	6753.18	Sha	7753.22
RRS.10	9594.5	RRS.7	6774.33	Ler.2	7768.06	Zdr.1	6275.44	Lp2.6	7363.64

## Sheet: S
root.hydro.Line	root.hydro.PPM	shoot.hydro.Line	shoot.hydro.PPM	soil.leaf.1.Line	soil.leaf.1.PPM	soil.leaf.Line	soil.leaf.PPM	seed.Line	seed.PPM
Lov.5	20478.5	C24	13317.8	Bay.0	0	Oy.0	14455.5	Fab.4	20024.3
Col.0	19927.5	Gy.0	12625	Col.0	0	C24	14401.2	Var2.6	18112.1
Rmx.A02	19799.5	Bay.0	11872.5	Cvi.0	0	Bay.0	14046	Ull2.5	16157.4
Rmx.A180	19705.2	Est.1	11757.2	Est.1	0	Br.0	13576.2	Ag.0	15736.8
Yo.0	19641.8	Bur.0	11671.8	Gy.0	0	CIBC5	13454.9	KZ1	15691.7
Ag.0	13503.3	Omo2.3	7960	Fab.2	0	Ll.0	8418.91	Knox.18	9983.44
Goettingen.22	13405.5	Goettingen.7	7951	Goettingen.7	0	Ms.0	8241.83	Spr1.6	9638.25
Bor.4	13255.3	Ms.0	7093.75	Knox.10	0	CS22621	7855.89	Spr1.2	9026.59
Bil.5	13133.5	Goettingen.22	7024.5	RRS.10	0	Var2.1	7735.71	Nok.3	8282.19
Zdr.6	13114.5	KZ9	6874	Rmx.A02	0	Pna.17	7435.12	Bay.0	8195.38

## Sheet: K
root.hydro.Line	root.hydro.PPM	shoot.hydro.Line	shoot.hydro.PPM	soil.leaf.1.Line	soil.leaf.1.PPM	soil.leaf.Line	soil.leaf.PPM	seed.Line	seed.PPM
Bor.1	79509.7	Mt.0	72417	Tamm.27	81803.8	Wa.1	48152.9	Rmx.A02	12698.3
Oy.0	76302	Gii.0	72063.8	Tamm.2	79507.2	Br.0	43387.8	Lov.5	12626.5
KZ9	76274.3	Tsu.1	70033.2	Wa.1	77408.1	Knox.18	41767.1	Knox.18	12205.5
Spr1.2	76153	Wa.1	68658.5	Bil.7	71759	Lz.0	39663.8	RRS.10	12149.1
Ws.2	73544.2	Rmx.A02	67299.2	Var2.1	67322.8	Bil.7	38770.5	Pna.10	11862.5
Nok.3	49095.5	Omo2.3	43772.7	Bay.0	45254.5	Sorbo	24893.2	Kondara	6086.98
RRS.10	48162	NFA.10	42538.5	Bu.15	44920.7	Zdr.1	24253.1	Kin.0	5948.93
Wei.0	46582.2	Sorbo	41263	C24	44773.1	Nd.1	23882.5	Ms.0	5802.29
Mz.0	45334.5	Lov.5	37240	NFA.10	44386.7	Omo2.3	23241.6	Lp2.6	5723.5
Wa.1	43803.2	Lov.1	36923.7	Nd.1	42876.1	NFA.10	20773.1	Sha	5667.77

## Sheet: Ca
root.hydro.Line	root.hydro.PPM	shoot.hydro.Line	shoot.hydro.PPM	soil.leaf.1.Line	soil.leaf.1.PPM	soil.leaf.Line	soil.leaf.PPM	seed.Line	seed.PPM
Lov.5	18389	KZ9	71776	Ler.2	41702.3	Pna.17	32937.3	Ws.2	7337.38
Mz.0	16088.8	Bor.4	66498.7	Sha	40936.8	Kin.0	32882.9	C24	6988.42
Ms.0	14846.5	HR5	66154.2	Se.0	40793.5	Omo2.3	31749.2	Ull2.5	6330.75
Wa.1	13504	Rennes.1	65441	Bay.0	40791.9	Tsu.1	31446.9	An.1	6196.25
NFA.8	13146.5	Fei.0	64847.5	Ler.0	40756	NFA.10	30856.9	Rennes.11	6186.25
Edi.0	8391.5	Uod.1	45791.8	Bil.5	30224.4	Bil.5	23560.6	Sha	3849.87
Omo2.3	8283	Tamm.27	45127.8	Pro.0	29622.8	Bil.7	23095.4	NFA.10	3849.02
KZ1	8097.5	Uod.7	44391.5	Cvi.0	27111.2	Lov.5	22636.6	Spr1.2	3344.8
Est.1	8027.75	Yo.0	43646.5	Wa.1	25691.2	Gy.0	21909	Kas.1	3337.84
Bor.4	7977.67	Cvi.0	43486.3	Bil.7	25137.1	Wa.1	21322.4	Kas.2	3008.95

## Sheet: Mn
root.hydro.Line	root.hydro.PPM	shoot.hydro.Line	shoot.hydro.PPM	soil.leaf.1.Line	soil.leaf.1.PPM	soil.leaf.Line	soil.leaf.PPM	seed.Line	seed.PPM
Bil.5	494	Pu2.7	142.25	Ct.1	189.21	Spr1.6	162.192	Eden.1	111.114
Lov.5	486	Lp2.6	128.5	Rennes.1	168.506	Bil.5	139.611	Tamm.2	109.456
Lov.1	350	Ws.0	127.5	Lp2.6	161.33	Sq.1	133.705	Tamm.27	100.006
Eden.1	322.5	Bor.1	126.333	Uod.1	157.956	Goettingen.7	131.024	RRS.7	95.1816
Van.0	319.75	Wt.5	125.5	Wt.5	157.564	Bil.7	129.019	KZ9	94.9524
Rennes.11	67	Br.0	80.3333	Pro.0	76.6463	Bay.0	73.2863	Omo2.1	42.3479
Ra.0	65	CIBC5	80	Bay.0	76.4355	NFA.8	72.6329	Knox.10	42.312
Mrk.0	61.6667	Rennes.11	75.3333	Kas.1	70.2185	Fei.0	72.4784	Yo.0	40.3671
Spr1.6	58.75	Col.0	70.4	Col.4	69.964	Pro.0	69.3662	Var2.6	36.5217
Lz.0	53.5	Cvi.0	60.7333	Knox.10	69.7033	Rennes.11	66.385	Pna.10	33.4084

## Sheet: Fe
root.hydro.Line	root.hydro.PPM	shoot.hydro.Line	shoot.hydro.PPM	soil.leaf.1.Line	soil.leaf.1.PPM	soil.leaf.Line	soil.leaf.PPM	seed.Line	seed.PPM
Ag.0	2550.33	KZ9	141	Spr1.6	109.609	Spr1.6	70.9449	Omo2.3	48.0442
Mt.0	2492.67	Ws.2	138.25	Omo2.1	109.361	Br.0	69.4283	Wt.5	43.8942
Ll.0	2373	HR5	136.75	Lov.5	103.967	Lov.5	69.1097	Br.0	38.5907
Ct.1	2366.75	Pro.0	133.25	Ler.2	101.627	Var2.1	69.0681	Eden.1	36.8708
C24	2280	Fei.0	133	C24	101.563	Wa.1	68.0593	Pu2.23	36.5267
Lov.5	1428	Zdr.1	102.5	Wei.0	80.5009	Kondara	54.2759	Ei.2	21.1067
Bur.0	1426.5	Pna.17	99	Ll.0	79.2638	Pro.0	53.915	Goettingen.7	18.5084
Ms.0	1416.75	Uod.7	97.75	Mr.0	79.1422	Mrk.0	52.3538	Se.0	15.3057
Oy.0	1380	Yo.0	97	Se.0	77.8928	Oy.0	52.2625	Lov.5	14.7734
Bor.1	1328	Cvi.0	93.0667	Pro.0	77.1255	Zdr.1	51.9024	Goettingen.22	14.0112

[truncated: 9 more sheets: As, Co, Cu, Rb, Se, Ni, Mo, Zn, Cd]
